# Supplementary material for: Genetic and epigenetic profiling of the infertile male
Source: PLoS One. 2019 Mar 21;14(3):e0214275. doi: 10.1371/journal.pone.0214275 (PMC6428317; doi:10.1371/journal.pone.0214275)
Supplement: S1 Table — (XLSX) [file pone.0214275.s001.xlsx]

## Sheet: Sheet1
test_id	gene	locus	sample_1	sample_2	status	value_1	value_2	log2(fold_change)	test_stat	p_value	q_value	significant
XLOC_000467	linc-ZBTB37	chr1:173831289-173833079	control	test	OK	0	177.354	inf	-nan	5e-05	0.00367333	yes
XLOC_000877	linc-ELTD1-3	chr1:79490857-79493876	control	test	OK	621.924	0	-inf	-nan	5e-05	0.00367333	yes
XLOC_000992	linc-FCGR1B-7	chr1:121484056-121485434	control	test	OK	1137.6	42102.5	5.20984	0.199694	0.0012	0.0472286	yes
XLOC_001095	linc-RC3H1-3	chr1:173978404-173985344	control	test	OK	0	112.858	inf	-nan	5e-05	0.00367333	yes
XLOC_001531	linc-TET3	chr2:74212258-74213470	control	test	OK	0	55.6456	inf	-nan	5e-05	0.00367333	yes
XLOC_004937	linc-CHD1-3	chr5:99715208-99723958	control	test	OK	1560.41	127.184	-3.61694	-2.08337	0.0001	0.00648235	yes
XLOC_006258	linc-LRGUK-2	chr7:133759092-133759805	control	test	OK	0	257.279	inf	-nan	5e-05	0.00367333	yes
XLOC_006326	linc-VIPR2-4	chr7:135852-149532	control	test	OK	5.05111	199.671	5.30488	0.932498	0.00025	0.0125227	yes
XLOC_007173	linc-AZIN1-1	chr8:103895318-103906082	control	test	OK	5.38457	69.39	3.68782	2.97576	0.00025	0.0125227	yes
XLOC_007249	linc-LY6H	chr8:144362332-144363898	control	test	OK	0	97.8221	inf	-nan	0.0002	0.0116	yes
XLOC_007323	linc-PRSS3-4	chr9:33583982-33585615	control	test	OK	0	57.3866	inf	-nan	5e-05	0.00367333	yes
XLOC_007340	linc-HRCT1	chr9:35860382-35861853	control	test	OK	0	81.713	inf	-nan	5e-05	0.00367333	yes
XLOC_007925	linc-VCX3B-2	chrX:7896715-8030696	control	test	OK	0	164.806	inf	-nan	5e-05	0.00367333	yes
XLOC_008031	linc-GPRASP1	chrX:101892937-101894686	control	test	OK	0	199.088	inf	-nan	5e-05	0.00367333	yes
XLOC_008163	linc-GPKOW-1	chrX:49004869-49012503	control	test	OK	0	47.7702	inf	-nan	5e-05	0.00367333	yes
XLOC_008583	linc-WNT8B	chr10:102133332-102154988	control	test	OK	11.1751	184.164	4.04263	2.34955	0.00095	0.0387741	yes
XLOC_009575	linc-BCL9L	chr11:118789487-118796280	control	test	OK	0	165.97	inf	-nan	5e-05	0.00367333	yes
XLOC_009969	linc-ZNF10	chr12:133692098-133698651	control	test	OK	2.45604	181.201	6.20511	5.41723	0.0003	0.0143739	yes
XLOC_010175	linc-IGF1	chr12:103203060-103218177	control	test	OK	3.00733	96.7582	5.00783	3.70436	0.0008	0.0339077	yes
XLOC_010901	linc-KCNK13	chr14:90527210-90528063	control	test	OK	0	325.606	inf	-nan	5e-05	0.00367333	yes
XLOC_011806	linc-KIAA0513	chr16:84961893-84971665	control	test	OK	0	176.833	inf	-nan	5e-05	0.00367333	yes
XLOC_011997	linc-NOB1	chr16:70253483-70259936	control	test	OK	10.564	222.926	4.39933	4.74647	0.0004	0.0183667	yes
XLOC_013167	linc-ZNF583-1	chr19:56904996-56915279	control	test	OK	14.5724	142.665	3.29132	2.59184	0.00015	0.00918333	yes
XLOC_013188	linc-MZF1-2	chr19:60950-70966	control	test	OK	31.0411	620.784	4.32184	4.00162	0.00025	0.0125227	yes
XLOC_013337	linc-FBXO17	chr19:39504599-39505190	control	test	OK	0	72.5397	inf	-nan	5e-05	0.00367333	yes
XLOC_013852	linc-POTED-8	chr21:9825743-9826389	control	test	OK	679.947	74464.3	6.77498	0.834167	5e-05	0.00367333	yes
XLOC_014192	linc-HSCB-11	chr22:27042391-27247920	control	test	OK	64.8279	617.442	3.25162	1.50792	0.0001	0.00648235	yes
XLOC_014296	linc-MICAL3-2	chr22:18879967-18882205	control	test	OK	44.8038	805.672	4.1685	2.67307	0.0006	0.026448	yes

## Sheet: Sheet2
86 SIGNIFICANT DIFFERENTIALLY EXPRESSED GENES
test_id	locus	sample_1	sample_2	value_1	value_2	log2(fold_change)	p_value	q_value
LOC100616530	chr8:96257140-96822371	control	test	10.1877	0.190388	-5.74174	0.00015	0.0383167
FAM83F	chr22:40390952-40426043	control	test	432.885	11.8762	-5.18784	5e-05	0.0265269
PCYT2	chr17:79860071-79869340	control	test	1151.63	33.9818	-5.08277	5e-05	0.0265269
LOC100506050	chr7:63484795-63490480	control	test	218.389	7.28907	-4.90502	5e-05	0.0265269
MAD2L2	chr1:11734536-11751678	control	test	411.005	14.5279	-4.82226	0.0001	0.0353692
TMEM215	chr9:32783496-32789199	control	test	69.5227	2.6844	-4.69481	5e-05	0.0265269
USP32P2	chr17:18414575-18424566	control	test	89.254	3.80115	-4.55341	0.00015	0.0383167
TNFRSF21	chr6:47199267-47277680	control	test	193.186	8.39489	-4.52434	0.00015	0.0383167
ADAMTS6	chr5:64444562-64777704	control	test	99.786	4.40879	-4.50038	0.0001	0.0353692
FAM195A	chr16:691848-698474	control	test	392.78	17.6233	-4.47817	5e-05	0.0265269
ZMYND10	chr3:50378536-50383156	control	test	181.308	8.30648	-4.44806	5e-05	0.0265269
PIWIL1	chr12:130822432-130856877	control	test	203.357	9.34235	-4.44408	0.0003	0.0481186
GPR137	chr11:64037299-64056972	control	test	573.082	26.7421	-4.42155	0.0001	0.0353692
WBP2NL	chr22:42394728-42424477	control	test	233.722	12.09	-4.27291	0.0003	0.0481186
MTHFD2L	chr4:75023828-75168814	control	test	205.955	11.3401	-4.18283	5e-05	0.0265269
AGPAT2	chr9:139567594-139581911	control	test	145.336	8.24387	-4.13992	0.00015	0.0383167
ATP8A2	chr13:25946208-26595420	control	test	71.7449	4.07233	-4.13895	0.00015	0.0383167
MORC1	chr3:108677086-108836993	control	test	66.4155	3.9012	-4.08953	0.00025	0.045375
SMG9	chr19:44235300-44259142	control	test	184.815	10.9195	-4.0811	5e-05	0.0265269
CYB5R4	chr6:84569369-84670146	control	test	299.354	17.7367	-4.07704	0.0001	0.0353692
C2orf42	chr2:70377016-70418151	control	test	171.203	10.7094	-3.99877	0.0001	0.0353692
SLC2A8	chr9:130159464-130170165	control	test	191.596	12.0599	-3.98978	0.0002	0.0394114
LOC148145	chr19:29456037-29460055	control	test	69.4059	4.41991	-3.97297	0.0003	0.0481186
DBIL5P	chr17:655899-658576	control	test	67.974	4.42773	-3.94034	5e-05	0.0265269
ATP6V1E2	chr2:46738985-46747096	control	test	93.388	6.08458	-3.94001	5e-05	0.0265269
ADAM32	chr8:38965049-39142436	control	test	68.8571	4.53473	-3.92452	5e-05	0.0265269
POM121L9P	chr22:24647588-24661492	control	test	26.5835	1.75875	-3.91791	0.00015	0.0383167
FHAD1	chr1:15573767-15724622	control	test	55.8374	3.80928	-3.87364	0.0003	0.0481186
LOC100505619	chr16:52116976-52119021	control	test	105.064	7.17126	-3.8729	0.0001	0.0353692
FAM194A	chr3:150377674-150421742	control	test	52.4018	3.74088	-3.80817	5e-05	0.0265269
LRRD1	chr7:91774197-91794590	control	test	93.4627	6.69932	-3.8023	0.00015	0.0383167
SETD3	chr14:99864082-99947226	control	test	560.426	40.1711	-3.80229	0.00015	0.0383167
AGBL2	chr11:47681142-47736928	control	test	75.2764	5.47865	-3.7803	0.00025	0.045375
CCDC138	chr2:109403218-109492847	control	test	87.5233	6.5086	-3.74925	0.00015	0.0383167
CCDC67	chr11:93063882-93171636	control	test	76.8901	5.79476	-3.72998	0.0002	0.0394114
AGBL3	chr7:134671258-134820530	control	test	79.3221	6.39676	-3.63231	0.0001	0.0353692
IPO13	chr1:44412477-44433694	control	test	150.418	12.399	-3.60068	0.0002	0.0394114
PAQR7	chr1:26187974-26197744	control	test	361.095	32.3454	-3.48074	5e-05	0.0265269
AKR1E2	chr10:4868401-4890251	control	test	81.5559	7.31151	-3.47955	0.0003	0.0481186
KBTBD10	chr2:170366211-170382772	control	test	57.252	5.37476	-3.41306	0.00015	0.0383167
ZSWIM6	chr5:60628099-60841999	control	test	68.1081	6.63297	-3.3601	5e-05	0.0265269
SYT16	chr14:62462540-62568427	control	test	35.6469	3.47999	-3.35662	0.0002	0.0394114
PWRN1	chr15:24803303-24832926	control	test	373.774	37.1825	-3.32947	0.0002	0.0394114
NOC4L	chr12:132628992-132636986	control	test	55.7036	5.55678	-3.32545	0.00015	0.0383167
CFTR	chr7:117120016-117308718	control	test	25.0548	2.55388	-3.29432	0.00025	0.045375
GLE1	chr9:131266970-131304580	control	test	106.729	11.2261	-3.24902	0.0003	0.0481186
RBMXL2	chr11:7110164-7112379	control	test	38.907	4.12039	-3.23918	0.0001	0.0353692
PAQR3	chr4:79839093-79860582	control	test	100.408	10.696	-3.23074	5e-05	0.0265269
LAMP3	chr3:182840002-182880667	control	test	47.2114	5.03429	-3.22928	0.0002	0.0394114
DEF6	chr6:35265594-35289548	control	test	76.4776	8.1906	-3.223	0.00015	0.0383167
ERCC4	chr16:14014013-14046205	control	test	69.7445	7.76545	-3.16694	5e-05	0.0265269
NRARP	chr9:140194082-140196703	control	test	61.3124	6.98513	-3.13382	0.0003	0.0481186
PDE3B	chr11:14665268-14893604	control	test	56.0582	6.74077	-3.05594	0.0002	0.0394114
CARS2	chr13:111293756-111358480	control	test	159.344	19.409	-3.03735	0.0001	0.0353692
LOC493754	chr7:66018552-66043498	control	test	72.1868	9.01867	-3.00075	0.00015	0.0383167
APLF	chr2:68694690-68807294	control	test	54.1008	7.14285	-2.92108	0.0002	0.0394114
ZFAND6	chr15:80351909-80430735	control	test	489.309	64.8089	-2.91648	0.0003	0.0481186
MEMO1	chr2:32092893-32235698	control	test	142.1	18.9836	-2.90409	0.0001	0.0353692
UTP18	chr17:49337896-49375292	control	test	99.1029	14.7592	-2.74731	0.00025	0.045375
BTBD10	chr11:13409555-13484838	control	test	99.0585	15.845	-2.64426	0.0003	0.0481186
PLAGL2	chr20:30780306-30795546	control	test	62.7302	11.4154	-2.45818	0.00015	0.0383167
GRID2	chr4:93225549-94693649	control	test	39.6116	7.41847	-2.41673	0.0001	0.0353692
ZNF292	chr6:87865268-87973406	control	test	3.43754	20.6116	2.58401	0.0002	0.0394114
SETD7	chr4:140427191-140477577	control	test	5.35888	34.5571	2.68898	5e-05	0.0265269
MAVS	chr20:3827445-3856770	control	test	2.19503	14.8875	2.76179	0.0003	0.0481186
IGFN1	chr1:201159952-201198080	control	test	0.640722	6.0778	3.24578	0.0002	0.0394114
HSD17B12	chr11:43702142-43878169	control	test	4.02107	38.7322	3.26789	0.0002	0.0394114
ERVK13-1	chr16:2708389-2723440	control	test	1.13859	11.4521	3.33029	0.00015	0.0383167
FAM199X	chrX:103411155-103440582	control	test	1.76913	18.1639	3.35996	0.00025	0.045375
USP13	chr3:179370932-179507189	control	test	1.25466	13.1693	3.3918	0.0002	0.0394114
BOD1L	chr4:13570365-13629328	control	test	2.55938	28.1086	3.45715	5e-05	0.0265269
ERBB4	chr2:212240441-213403352	control	test	1.03451	12.852	3.63498	0.0002	0.0394114
CYBRD1	chr2:172378865-172414643	control	test	3.42208	66.7423	4.28566	0.0002	0.0394114
CHST3	chr10:73724119-73773322	control	test	1.40764	28.0682	4.31759	5e-05	0.0265269
WNK3	chrX:54219255-54384438	control	test	1.47029	33.7063	4.51885	5e-05	0.0265269
LAMA1	chr18:6941742-7117813	control	test	0.917419	21.8167	4.57171	0.0001	0.0353692
MBNL3	chrX:131503342-131623996	control	test	1.65532	42.2507	4.67379	0.00025	0.045375
CRISPLD2	chr16:84853586-84943116	control	test	2.44425	66.8121	4.77265	5e-05	0.0265269
SYNE2	chr14:64319682-64693167	control	test	2.16997	67.9434	4.96859	0.0001	0.0353692
RMRP	chr9:35657747-35658015	control	test	1368.71	76461.2	5.80384	0.0002	0.0394114
LINC00310	chr21:35552977-35562220	control	test	0	3.46032	inf	0.0002	0.0394114
C4orf49	chr4:140187316-140201492	control	test	0	8.18278	inf	5e-05	0.0265269
KCNK13	chr14:90528107-90652195	control	test	0	9.0665	inf	5e-05	0.0265269
TCEAL6	chrX:101394932-101397388	control	test	0	10.0533	inf	5e-05	0.0265269
TCEAL5	chrX:102528617-102531797	control	test	0	17.8955	inf	5e-05	0.0265269
WISP2	chr20:43343884-43356452	control	test	0	28.1991	inf	5e-05	0.0265269
